# Supplementary material for: Routine Imaging Surveillance After Frontline ABVD Improves Outcome in High-Risk Hodgkin Lymphoma
Source: Cancers (Basel). 2025 Oct 6;17(19):3242. doi: 10.3390/cancers17193242 (PMC12524035; doi:10.3390/cancers17193242)
Supplement: Supplementary file 1 [file cancers-17-03242-s001.zip]

Archive with 1 entries (1 files):
- cancers-3890622-supplementary.pdf
